# Supplementary material for: Structure-Guided Design of Cyclic Peptide: A Potent Inhibitor Targeting PD-1/PD-L1 Axis with Antitumor Activity
Source: Int J Mol Sci. 2025 Nov 22;26(23):11308. doi: 10.3390/ijms262311308 (PMC12692123; doi:10.3390/ijms262311308)
Supplement: Supplementary file 1 [file ijms-26-11308-s001.zip]

Archive with 2 entries (2 files):
- S1.tif
- Table.pdf
